# Supplementary material for: Exploring the impact of health literacy on pregnant women from ethnic minority groups: A scoping review
Source: PLoS One. 2024 Dec 31;19(12):e0312515. doi: 10.1371/journal.pone.0312515 (PMC11687770; doi:10.1371/journal.pone.0312515)
Supplement: S1 Table — (XLSX) [file pone.0312515.s002.xlsx]

## Sheet: Sheet1
COVIDENCE ID	ATHOUR	TITLE	YEAR PUBLISHED	COUNTRY	AIMS/OBJECTIVES/PURPOSE	NUMBER OF PARTICIPANTS	STUDY DESIGN	METHOD OF DATA COLLECTION	INTERVENTION/ FRAMEWORK (if applicable)	DESIRED OUTCOME	ACTUAL OUTCOME	FOLLOW-UP/LEARNING/RECCOMENDATIONS	CHALLENGES/AREAS OF IMPROVEMENT
659	Mary Guo	Understanding of Key Obstetric Quality Terminology by Asian and Pacific Islander Subgroups: Implications for Patient Engagement and Health Equity	2018	USA	to survey API (asain/pacific islander) women about their expreiance with health literacy and understanding medical terminology	291	qualitative study	1 hour interview 3 days post childbirth	N/A	Increased health literacy in API groups regarding pregnancy	Demonstrated the need for increased health literacy	patient provider interactions, limiting misunderstanding, utilising innovative technology	conveiance sampling was used, looked at health literacy and not english proficency, which is potentially a barrier
1725	Karaponi OKESENE-GAFA,	Knowledge and beliefs about nutrition and physical activity during pregnancy in women from South Auckland region, New Zealand	2016	New Zealand	To assess and survey pregnant women in an ethincally diverse areas to understand and observe differences in their thoughts and beleifs regarding gestational weight gain and the potential adverse health effects.	422	qualitative study	Survey	N/A	increased knowledge surroudning the importance of eating healthy during pregancy	understanding that ehtnic minority groups like the Maori have different accessibility to healthy food/knowledge about the importance of healthy food	no follow up, but potetnial for women to participate in other nutritional studies	To ensure anonymity of the pregnant women being surveyed, their addresses were not collected, and hence, calculation of deprivation index was not possible
455	Lynn M. Yee	SweetMama: Usability testing of a novel mobile application for diabetes education and support during pregnancy	2020	USA	To use SweetMama for 2 weeks and provided qualitative (interviews) and quantitative (validated usability/satisfaction measures) feedback on the SweetMama experience.	22	qualitative study	Survey	SweetMama phone app	Increased use of the Sweet Mama App to increase understanding about the affects of T2DB and GDB	Saw an increased use of the app, but health literacy increased was not measured	oppurtunity to follow up and measure the effectivness on the app for health literacy	limited data, small partipant group, more information needed?
732	Georgina Smart	Awareness of the signs and symptoms of ectopic pregnancy in a female population in East London	2021	UK	survey assessing the awareness of EP in women in an East London population. using a structured questionnaire survey. The questionnaire was given out along with an information leaflet detailing the study. The questionnaire consisted of 25 non-weighted questions and an awareness score assigned one point for every correct answer	400	cross-sectional cohort study	survey and questionaire	N/A	increased knowledge about ectopic pregnany in ethnic minority groups	increased reseearcher awareness about the social determinants of health especially in pregnancy	1. Develop a targeted plan of disseminating patient information effectively to the vulnerable sections of the population with better designed and understandable patient leaflets in multiple languages and information points. 2. Launch a series of education meetings and groups where women attend for further information. 3. An increased media and celebrity involvement	more follow-up care to understand other aspects of pregnancy and health literacy in ethnic minorites in london
78	Kierra S Barnett	“I just want us to be heard”: A qualitative study of perinatal experiences among women of color	2022	USA	aimed to elicit information related to barriers, successes, and existing opportunities to provide equitable care and services to families during pregnancy, labor and delivery, and post-partum timeframes	31	qualitative study	virtual focus groups	N/A	Hear the stories and experiances of Black women giving birth for the purposes of analysing the data	7 themes were identified: Lack of knowledge, Communicating with providers, Support systems, Representation, Mental health, Social determinants of health, Discrimination and stigma.	No follow up. The narratives participants shared in this study, for example, informed the strategic plan that will guide the work of CelebrateOne as the backbone of the collective impact process to reduce infant mortality in the next 5 years and beyond	Larger sample size, more impact across the country, implimentation in to other groups, strateigic plans etc.
282	Luı´sa da Matta Machado Fernandes	Brazilian women’s use of evidence-based practices in childbirth after participating in the Senses of Birth intervention: A mixedmethods study	2021	Brazil	The study is part of the research project named "Senses of Birth: Effects of the interactive intervention on the perception changes on labor and childbirth” [32] and used a mixed-methods research design to analyze associations between social-demographic characteristics, childbirth information, perceived knowledge regarding the EBP, Normal Birth and Cesarean and women’s behavior.	555	mixed methods study	Survey and interview	N/A	Increased awareness of EBP, interactions with professional providers, knowledge about birth plans and EBP, understanding of expereiance based on socio demographic data	Identifying the percieved barries and knowledge towards EBP, understanding the high rate of C/S and implimenting plans to increase EBP and Duola use	Increasing women’s knowledge is part of the path to promote a positive childbirth experience. However, it should be done while simultaneously working with institutions/hospitals and health professionals to overcome the barriers identified. This study gave the women who participated a chance to critically reflect upon Brazil’s maternal health care scenario and advocate for their choices, desires, …	limitations inherent to a post-intervention cross-sectional design, where participants answered about before and after knowledge and childbirth experiences at a single point in time, without a non-exposed comparison group.
212	Amina P. Alio	A Community Collaborative for the Exploration of Local Factors Afecting Black Mothers’ Experiences with Perinatal Care	2022	USA	Our project aimed to establish a community consortium charged with the development of a research agenda to address racial inequities leading to SMM/ MM in the greater Rochester area.	44	Qualtitative study	Listening Sessions	Consortium	Information on how to decrease MM and SMM of Black women in Rochester through increased health literacy	knowledge and data on the importance of quality patient/provider interaction along with increasing health literacy in all different communities, not just socio-economically deprived communities	Futher interventions to improve health literacy should then include women of all economic backgrounds.	Small samples sized, room for more diversity, selection bias (negative experiances with childbirth)
21	Trine Damsted Rasmussen	Improving health literacy responsiveness to reduce ethnic and social disparity in stillbirth and infant health: A cluster randomized controlled effectiveness trial of the MAMAACT intervention	2023	Denmark	The aim of this study was to analyze the effectiveness of the MAMAACT intervention in improving women's health literacy of active engagement with healthcare providers, healthcare system navigation, and complication management.	4150	RCT	MAMAACT- culutral comptency training	MAMAACT training	improve women's health literacy levels of active engagement with healthcare providers, healthcare system navigation, and certainty of knowing what to do in case of symptoms of pregnancy complications	The intervention did not demonstrate an improvement in pregnant women's health literacy in Active engagement with healthcare providers and Navigating the healthcare system, as predicted in the logic model.	Thus, the combined use of digital and printed materials might be beneficial to a diverse group of pregnant women, when implemented together with the training of maternity care providers. To reduce the observed ethnic and social disparities in perinatal health, a system reorganization that enables needs-based communication for all, and a complete health-literate responsive organization are require…	System-related barriers in antenatal care seem to be the main explanation for the lack of increase in health literacy in the intervention group.
819	Lynn Yee,	Texting for diabetes success: Pilot testing of a theory-based text messaging tool for underserved pregnant women with diabetes	2022	USA	This is a pilot investigation of a novel text message–based support intervention called Texting for Diabetes Success(TDS).The objective was to evaluate user experiences with this intervention, including feasibility, acceptability, and areas for improvement.	26	qualitative study	Survey post text messages	Texting for Diabetes Success (TDS) application	promoting health during pregnancy with diabetes would be feasible and positively received.	Pregnant women with diabetes who were enrolled in this pilot study of an SMS text messaging curriculum for diabetes support described enhanced motivation and improved knowledge and comfort with diabetes self-care activities. Participants also had several suggestions for improvement, largely based on personalization and interactivity.	The next steps include enhancing the interactive features of TDS, scaling to a high-tech mHealth app, and investigating the effect of TDS on maternal and perinatal outcomes. There were 4 major areas for expansion that were highlighted, including individualized/customizable messages, interactive features, more frequent messages, and more recipes.	findings are not widely generalizable. Future work may investigate differences in support needs and mHealth adoption based on diabetes type, prior experience with gestational diabetes, or other demographic characteristics, such as educational attainment
360	Tenya M Blackwell	Using Text Messaging to Improve Access to Prenatal Health Information in Urban African American and Afro-Caribbean Immigrant Pregnant Women: Mixed Methods Analysis of Text4baby Usage	2020	USA	The overall purpose of this study was to test a maternal health education intervention (T4B) to see if it improves access to prenatal health care and information, improves prenatal health-seeking behaviors in pregnant women, and determines the likelihood that pregnant women in central Brooklyn would adopt T4B as a viable channel for prenatal health information.	58	mixed methods study	pre and post interview	T4B mHealth texting program	To design better strategies that encourage its use for maternal health education and risk communication in ethnically, culturally, and socioeconomically diverse immigrant communities in Brooklyn.	Receiving prenatal health electronic messages through texting is a positive avenue and highly compatible to provide pregnant women in central Brooklyn with information; however, more research with a larger population and direct modeling of testing of the theoretical constructs is needed	post test 4 weeks after baseline test adminsitered to patricipants.	Needed a larger sample size to realistically measure the impact of the app's benefits along with other digitial health interventions
215	Eva Brorsen	Health literacy responsiveness: a cross-sectional study among pregnant women in Denmark	2021	Denmark	This study aimed to investigate potential ethnic differences in Active engagement with healthcare providers during pregnancy and the role of socioeconomic factors, using a unique phone-based survey with a high response rate that was conducted in the six most spoken languages among pregnant women in Denmark.	1898	A cross-sectional study	questionaire	N/A	The dimension Active engagement with healthcare providers from the widely tested health literacy questionnaire (HLQ) was the outcome	Overall, the main findings showed that European, African and Asian immigrant women reported lower Active engagement with healthcare providers than did ethnic Danish women.	Previous research suggests that service provision is better centred around users’ needs if healthcare providers and users share the same health understanding and have similar cultural backgrounds	studies did not accurately represent the Danish education system as well as differences within socioeconomic statuses
864	Susan D. Jacoby	A Mixed-Methods Study of Immigrant Somali Women’s Health Literacy and Perinatal Experiences in Maine	2015	USA	The specific aims of this research were to assess the health literacy of Somali women living in Lewiston,Maine and identify their perinatal experiences there.	23	mixed methods study	focus group and questionaire	Newest Vital Sign (NVS) questionaire	to identify and develop solutions for health literacy challenges and access to critical perinatal health care.	Findings from this study indicate that none of the women had adequate health literacy.These findings speak to the need for teaching tools such as historietas as a means for increasing perinatal knowledge and to mitigate some of the challenges associated with less than adequate health literacy.	Based on findings from this study, we can clearly recommend that health care providers work closely with Somali, women and encourage health-seeking behaviors as a means for improving perinatal outcomes in this population.	To our knowledge, the NVS31 has not previously been validated for use in the Somali population. Non-enlgish speakers were also a challenge, as some of the translation could account for bias
473	Ida Dayyani	A qualitative study about the experiences of ethnic minority pregnant women with gestational diabetes	2018	Denmark	The primary aim was to explore how non-Western ethnic minority pregnant women with GDM in Denmark experience the hospital-based information about GDM and how they integrate this information into their everyday life. The secondary aim was to investigate the role played by health literacy and distributed health literacy.	11	qualitative study	interviews	N/A	to investigate how how ethnic minority pregnant women can, despite language and cultural barriers, increase their ability to successfully make the appropriate health behaviour changes when diagnosed with GDM	show that lack of individually based instruction left some women less understanding or misunderstanding of important issues.	future studies investigating differences between primi-/ multiparas and between women with previous GDM/ first-time GDM could provide valuable information for clinicians.	However, the focus on the HL perspective may have limited a more thorough phenomenological description of the women.
280	Sukhjeet Bains	Newly Arrived Migrant Women’s Experience of Maternity Health Information: A Face-to-Face Questionnaire Study in Norway	2021	Norway	We explored factors associated with newly arrived migrants’ understanding of information provided by maternity staff. In addition, we determined which maternal health topics the women had received insufficient coverage of.	401	mixed methods study	questionaire	Migrant Friendly Maternity Care Questionaire	To investigate the impact of maternal health services on the migrant population in Norway and determine where there are suboptimal performances	Our findings of suboptimal provision of interpreting services, alongside an improved understanding among women who did get offered a professional interpreter, suggest that current policies are yet to be put into consistent practice.	Targeted interventions should be applied to adapt healthcare services to linguistically diverse patients, including the provision of tailored health education and prenatal classes that consider the specific needs of newly arrived migrants.	postpartum care is fragmented in Norway, social desirability bias, , caution must be taken when generalizing the results
694	I.A. Peters	Effect of culturally competent educational films about prenatal screening on informed decision making of pregnant women in the Netherlands	2017	The Netherlands	To evaluate the effect of a culturally competent educational film (CCEF) on informed decision making (IDM) regarding prenatal screening (PS) in a study population consisting of multicultural pregnant women	373	cross sectional study	questionaire	culutrally compenent educational films (CCEF)	we assessed whether pregnant women made an informed decision more often after seeing the CCEF	This study elucidated that Culturally Competent Educational Film (CCEF’s) as part of the counseling on Prenatal Screening (PS) do lead to an increase in knowledge and Informed Decision Making (IDM) in specific groups.	We recommend an update of the the CCEF’s to the current context of PS (including the Non Invasive Prenatal Test, NIPT). A randomized controlled trial would be useful to further build on the evidence for the films	short inclusion period of the intervention group women
525	Mary Ellen Gilder	“I can’t read and don’t understand”: Health literacy and health messaging about folic acid for neural tube defect prevention in a migrant population on the Myanmar-Thailand border	2019	Thailand	analysis of the prevalence and predictors of low Health literacy, and focus group discussions to gather qualitative data from women about proposed and actual posters used in the campaign.	525	mixed methods study	focus group and questionaire	N/A	Findings from this study will inform future health messaging and advocacy along the border with implications for similar populations with low HL.	the importance of piloting posters before widescale implementation and the significant challenges facing health workers seeking to broadly distribute health information in marginalized communities with low educational levels	Verbal communication remains a key method of messaging with individuals of low health literacy and educational system strengthening and audiovisual messaging are critical for improvement of health outcomes.	staff shoratges, community context, multiple languages
765	Sylvia Guendelman	Listening to Communities: Mixed-Method Study of the Engagement of Disadvantaged Mothers and Pregnant Women With Digital Health Technologies	2017	USA	to understand the extent of adoption and use of digital health tools and to identify key perceived psychological motivators of technology use.	92	mixed methods study	focus group	N/A	to assess how participants experience and use technology for their health or their children’s health and how tools such as websites, apps, wearables, social networks, video chats, and patient portals could be used to better meet their needs in managing health in the future	This study showed that Web-based health information searches were widespread, whereas use of digital health-management. practices was far less common in this sample of low-income, first-time pregnant women and mothers.	digital health technologies need to be further explored to design better tools and interventions that address this population’s interests and enhance the competencies to manage self and child health.	relied on self-reports
213	Clara Christine Mosborg Petersen	Knowledge About How to Manage Warning Signs of Pregnancy Complications Among Immigrants and Their Descendants Compared to Women of Danish Origin	2021	Denmark	We aimed to assess potential ethnic diferences in women's reported knowledge about how to manage symptoms of pregnancy complications	1899	cross sectional study	Questionaire/interview	MAMAACT training	compared the risk of reporting not to know how to react if experiencing specifc symptoms among immigrants and their descendants to the risk among women of Danish origin.	This study shows that immigrant women reported lower certainty in how to manage symptoms of pregnancy complications compared to women of Danish origin.	efforts are needed to improve communication about pregnancy complications within the maternity care system.	Ethnicity definition is complex and varying depending on context. Unequal distribution between ethnic minorties
1996	Jennifer Foster	mHealth to promote pregnancy and interconception health among African-American women at risk for adverse birth outcomes: a pilot study.	2015	USA	to encourage low resource African American women in the U.S., who live in neighborhoods with the highest rates of adverse pregnancy outcomes and infant mortality in Atlanta, Georgia, to adhere to medically recommended prenatal vitamins, prenatal clinic visits, and interconception family planning use after their delivery	14	qualitative study	interviews	mHeath text messaging service	increased adherence to medical advice regarding pregnancy and infant care	majority found the messages helpful. wanted more focus on mental health and also requested reminders for their babies’ well-child appointments	all stakeholders contributed to a better understanding of a mHealth application that would potentially be user-friendly and effective with the population under study.	technilogical difficulties/computer science delays, phone plans etc
